# Supplementary material for: Global Postural Re-Education Versus Deep Neck Flexor Activation on Chronic Nonspecific Neck Pain with Forward Head Posture
Source: J Clin Med. 2026 Jun 22;15(12):4833. doi: 10.3390/jcm15124833 (PMC13301602; doi:10.3390/jcm15124833)
Supplement: Supplementary file 1 [file jcm-15-04833-s001.zip]

Archive with 1 entries (1 files):
- trends_checklist.pdf
